# Supplementary material for: Trihexyphenidyl Alters Its Host’s Metabolism, Neurobehavioral Patterns, and Gut Microbiome Feedback Loop—The Modulating Role of Anacyclus pyrethrum
Source: Antioxidants (Basel). 2023 Dec 21;13(1):26. doi: 10.3390/antiox13010026 (PMC10812446; doi:10.3390/antiox13010026)
Supplement: Supplementary file 1 [file antioxidants-13-00026-s001.zip]

Archive with 1 entries (1 files):
- antioxidants-2725501-supplementary.pdf
